# Supplementary material for: Local and Regional Diversity Reveals Dispersal Limitation and Drift as Drivers for Groundwater Bacterial Communities from a Fractured Granite Formation
Source: Front Microbiol. 2016 Dec 6;7:1933. doi: 10.3389/fmicb.2016.01933 (PMC5138202; doi:10.3389/fmicb.2016.01933)
Supplement: Supplementary file 2 [file Data_Sheet_2.xlsx]

## Sheet: Unsorted
	Borehole	CRG1	CRG1	CRG1	CRG1	CRG2	CRG2	CRG4A	CR9	CR9	CR9	CR18	NEG
	Interval	3	6	8	14	2	4	9	2	5	12	-	-
	Total OTUs	228	267	233	203	278	282	186	348	239	234	242	4
	Total reads	11230	9187	11831	12736	10107	13504	8451	16095	8288	14058	13317	11
OTU ID														Domain	Phylum	Class	Order	Family	Genus	Species
0		1797	933	1804	4508	431	879	206	509	71	173	4	0	Bacteria	Proteobacteria	Betaproteobacteria	Burkholderiales	Comamonadaceae	NA	NA
1		2778	380	105	1448	475	191	3991	868	11	9	8	0	Bacteria	Proteobacteria	Deltaproteobacteria	Desulfovibrionales	Desulfovibrionaceae	Desulfovibrio	NA
2		2782	1286	1811	268	11	50	2	144	34	97	41	0	Bacteria	Bacteroidetes	WCHB1-32	NA	NA	NA	NA
3		51	209	2451	1291	1135	1237	2	72	8	94	0	0	Bacteria	Proteobacteria	Deltaproteobacteria	Syntrophobacterales	Syntrophaceae	Smithella	uncultured delta proteobacterium
4		139	386	195	112	916	3200	545	165	212	319	4	0	Bacteria	Proteobacteria	Betaproteobacteria	Rhodocyclales	Rhodocyclaceae	Ferribacterium	uncultured soil bacterium
5		3	1	1	2	0	0	0	11	2397	2000	245	0	Bacteria	Proteobacteria	Betaproteobacteria	Rhodocyclales	Rhodocyclaceae	Sulfuritalea	uncultured Rhodocyclaceae bacterium
6		6	1024	176	63	46	0	18	893	138	246	59	0	Bacteria	Chlorobi	Ignavibacteria	Ignavibacteriales	SR-FBR-L83	uncultured bacterium
7		0	1	0	2	0	0	0	0	1	0	2568	0	Bacteria	Nitrospirae	Nitrospira	Nitrospirales	Nitrospiraceae	Nitrospira	uncultured Acidobacteria bacterium
8		102	162	912	76	672	592	2	17	7	21	2	0	Bacteria	Proteobacteria	Betaproteobacteria	Burkholderiales	Comamonadaceae	Variovorax	Polaromonas sp. Ala11
9		161	94	131	73	922	256	20	482	73	84	91	0	Bacteria	Proteobacteria	Betaproteobacteria	Hot Creek 32	uncultured marine bacterium
10		779	63	53	374	43	361	83	525	2	10	1	0	Bacteria	Firmicutes	Clostridia	Thermoanaerobacterales	SRB2	uncultured bacterium
11		26	147	69	241	20	1566	46	27	6	0	3	0	Bacteria	Actinobacteria	Coriobacteriia	Coriobacteriales	Coriobacteriaceae	uncultured	actinobacterium enrichment culture clone AP-FeEnrich2
12		6	239	425	818	7	39	331	5	1	198	0	0	Bacteria	Spirochaetae	Spirochaetes	Spirochaetales	Spirochaetaceae	uncultured	uncultured Treponema sp.
13		13	2	16	1	1	0	690	769	21	468	0	0	Bacteria	Bacteroidetes	Bacteroidia	Bacteroidales	Rikenellaceae	vadinBC27 wastewater-sludge group
14		1	0	0	0	0	1	0	0	0	4	1938	0	Bacteria	Proteobacteria	Alphaproteobacteria	Rhizobiales	Methylocystaceae	Methylocystis
15		0	0	0	0	2	2	0	328	276	1248	0	0	Bacteria	Nitrospirae	Nitrospira	Nitrospirales	Nitrospiraceae	uncultured	uncultured Nitrospiraceae bacterium
16		7	6	7	8	28	24	55	8	648	909	5	0	Bacteria	Proteobacteria	Betaproteobacteria	Burkholderiales	Comamonadaceae	Simplicispira	Simplicispira metamorpha
17		0	2	1	1	201	46	57	1309	16	20	2	0	Bacteria	Proteobacteria	Betaproteobacteria	Rhodocyclales	Rhodocyclaceae	Azospira	uncultured Azospira sp.
18		22	312	238	800	18	25	53	79	9	31	0	0	Bacteria	Firmicutes	Erysipelotrichia	Erysipelotrichales	Erysipelotrichaceae	Erysipelothrix	uncultured anaerobic bacterium
19		0	0	0	0	0	0	0	0	24	1445	1	0	Bacteria	Actinobacteria	Coriobacteriia	Coriobacteriales	Coriobacteriaceae	uncultured
20		0	0	0	2	0	1	1	0	0	11	1294	0	Bacteria	Chloroflexi	KD4-96	uncultured Anaerolineae bacterium
21		1	1	2	0	1	5	0	4	0	0	1210	0	Bacteria	Proteobacteria	Betaproteobacteria	Burkholderiales	Comamonadaceae	Leptothrix	uncultured soil bacterium
22		489	105	590	34	0	1	0	3	0	0	0	0	Bacteria	Proteobacteria	Deltaproteobacteria	Syntrophobacterales	Syntrophaceae	Smithella	uncultured delta proteobacterium
23		93	116	374	29	197	164	71	73	5	8	9	0	Bacteria	Proteobacteria	Alphaproteobacteria	Sphingomonadales	Sphingomonadaceae	Novosphingobium	Novosphingobium stygium
24		0	3	0	3	177	529	112	6	34	245	1	0	Bacteria	Bacteroidetes	WCHB1-32	uncultured bacterium
25		18	8	37	6	648	369	9	0	0	0	4	0	Bacteria	Bacteroidetes	Sphingobacteriia	Sphingobacteriales	Chitinophagaceae	Sediminibacterium	uncultured Tolumonas sp.
26		7	41	95	0	128	0	0	7	625	23	22	0	Bacteria	Nitrospirae	Nitrospira	Nitrospirales	2016-04-29
27		26	75	145	341	94	66	4	109	9	61	4	0	Bacteria	Proteobacteria	Betaproteobacteria	Burkholderiales	Oxalobacteraceae	Herminiimonas	Herminiimonas fonticola
28		0	1	0	0	0	0	0	6	63	807	0	0	Bacteria	Firmicutes	Clostridia
29		43	202	22	1	8	0	9	88	459	0	17	0	Bacteria	Proteobacteria	Deltaproteobacteria	Desulfuromonadales	Desulfuromonadaceae	Desulfuromonas	uncultured Desulfuromonadaceae bacterium
30		0	0	0	0	0	1	0	418	221	177	0	0	Bacteria	Proteobacteria	Deltaproteobacteria
31		0	0	0	0	50	455	1	16	113	150	0	0	Bacteria	Actinobacteria	Coriobacteriia	Coriobacteriales	Coriobacteriaceae	uncultured	uncultured Gordonibacter sp.
32		20	32	411	307	2	0	3	3	0	0	0	0	Bacteria	Proteobacteria	Deltaproteobacteria	Syntrophobacterales	Syntrophaceae	Smithella
33		0	4	0	0	20	488	215	0	0	2	2	0	Bacteria	Firmicutes	Clostridia	Clostridiales	Syntrophomonadaceae	Dethiobacter	uncultured bacterium
34		11	1	72	18	114	20	0	483	1	0	0	0	Bacteria	Proteobacteria	Betaproteobacteria	Burkholderiales	Comamonadaceae
35		0	0	3	0	0	19	0	190	303	190	0	0	Bacteria	Chlorobi	Ignavibacteria	Ignavibacteriales	BSV26	uncultured bacterium
36		0	2	0	0	0	1	0	0	0	0	685	0	Bacteria	Proteobacteria	Betaproteobacteria	Nitrosomonadales	Gallionellaceae	uncultured
37		0	0	0	0	0	0	0	338	138	172	0	0	Bacteria	Bacteroidetes
38		34	16	104	24	212	173	0	26	5	28	24	0	Bacteria	Proteobacteria	Alphaproteobacteria	Rhizobiales	Bradyrhizobiaceae	Bradyrhizobium
39		0	0	0	0	0	1	0	245	41	350	0	0	Bacteria	Elusimicrobia	Elusimicrobia	Lineage IV	uncultured Clostridiaceae bacterium
40		1	595	17	17	0	1	1	0	0	5	0	0	Bacteria	Actinobacteria	Coriobacteriia	Coriobacteriales	Coriobacteriaceae	uncultured	uncultured Coriobacteriales bacterium
41		0	0	0	0	0	0	0	501	78	47	1	0	Bacteria	Parcubacteria	uncultured bacterium
42		0	0	0	0	0	0	0	473	92	19	0	0	Bacteria	Cloacimonetes	PBS-18	uncultured bacterium
43		0	0	0	0	0	0	0	106	4	462	0	0	Bacteria	Proteobacteria	Deltaproteobacteria	Desulfobacterales	Desulfobacteraceae	uncultured	uncultured bacterium
44		9	1	2	0	56	10	2	451	7	0	2	0	Bacteria	Proteobacteria	Alphaproteobacteria	Rhizobiales	Methylobacteriaceae	Methylobacterium	Methylobacterium lusitanum
45		142	8	3	84	65	61	31	31	8	93	0	0	Bacteria	Firmicutes	Erysipelotrichia	Erysipelotrichales	Erysipelotrichaceae	Erysipelothrix	uncultured Firmicutes bacterium
46		21	40	205	36	166	34	0	6	0	2	0	0	Bacteria	Bacteroidetes	Cytophagia	Cytophagales	Cytophagaceae	Arcicella	uncultured Bacteroidetes bacterium
47		109	117	52	110	3	38	56	0	0	0	0	0	Bacteria	Saccharibacteria
48		0	3	0	0	0	0	0	1	1	1	466	0	Bacteria	Proteobacteria	Betaproteobacteria	Nitrosomonadales	Nitrosomonadaceae	uncultured
49		19	25	45	15	168	99	0	60	12	23	5	0	Bacteria	Proteobacteria	Alphaproteobacteria	Sphingomonadales	Sphingomonadaceae	Sandarakinorhabdus	uncultured bacterium
50		25	66	30	20	43	90	25	66	8	60	33	0	Bacteria	Proteobacteria	Gammaproteobacteria	Pseudomonadales	Pseudomonadaceae	Pseudomonas
51		78	2	4	8	1	24	0	338	0	0	0	0	Bacteria	Firmicutes	Negativicutes	Selenomonadales	uncultured	bacterium enrichment culture clone DPHA05
52		0	0	0	0	0	0	0	1	0	0	438	0	Bacteria	Proteobacteria	Betaproteobacteria	Hydrogenophilales	Hydrogenophilaceae	Ferritrophicum
53		9	7	19	6	264	72	8	16	2	17	1	0	Bacteria	Proteobacteria	Alphaproteobacteria	Caulobacterales	Caulobacteraceae	Brevundimonas
54		0	0	0	1	218	195	2	0	0	0	0	0	Bacteria	Proteobacteria	Betaproteobacteria	Rhodocyclales	Rhodocyclaceae
55		0	0	0	0	0	1	0	0	0	0	412	0	Bacteria	Chlorobi	Chlorobia	Chlorobiales	SJA-28	uncultured bacterium
56		6	12	17	2	101	47	2	201	5	6	0	0	Bacteria	Proteobacteria	Alphaproteobacteria	Sphingomonadales	Sphingomonadaceae	Sphingomonas
57		3	2	1	3	1	2	1	165	8	192	0	0	Bacteria	Firmicutes	Clostridia	Thermoanaerobacterales	SRB2	uncultured bacterium
58		0	0	0	0	0	0	0	2	372	1	2	0	Bacteria	Nitrospirae	Nitrospira	Nitrospirales	Nitrospiraceae	uncultured	uncultured bacterium
59		0	0	0	0	0	0	0	12	43	311	0	0	Bacteria	Chlorobi	Ignavibacteria	Ignavibacteriales	Ignavibacteriaceae	Ignavibacterium	uncultured bacterium
60		0	0	0	0	0	0	0	147	107	109	0	0	Bacteria	Proteobacteria	Deltaproteobacteria	Desulfobacterales	Desulfobacteraceae	Desulfatirhabdium	uncultured bacterium
61		1	344	0	0	0	0	0	0	0	2	0	0	Bacteria	Firmicutes	Clostridia	Clostridiales	Peptococcaceae	uncultured	uncultured Firmicutes bacterium
62		0	0	0	0	0	0	0	0	0	0	340	0	Bacteria	Bacteroidetes	Sphingobacteriia	Sphingobacteriales	Saprospiraceae	uncultured	uncultured soil bacterium
63		0	0	0	0	0	0	47	265	0	14	0	0	Bacteria	Acidobacteria	Holophagae	Holophagales	Holophagaceae	uncultured	Acidobacteria bacterium enrichment culture clone CV-06
64		1	0	1	0	23	42	0	58	68	125	3	0	Bacteria	Proteobacteria	Alphaproteobacteria	Caulobacterales	Caulobacteraceae	Brevundimonas
65		0	0	4	2	17	0	0	270	12	16	0	0	Bacteria	Proteobacteria	Betaproteobacteria	Burkholderiales	Burkholderiaceae	Cupriavidus	Cupriavidus pauculus
66		14	10	31	3	87	96	0	55	1	3	16	0	Bacteria	Proteobacteria	Alphaproteobacteria	Rhodospirillales	Rhodospirillales Incertae Sedis	Reyranella
67		1	238	69	0	2	0	0	0	0	1	0	0	Bacteria	Elusimicrobia	Elusimicrobia	Lineage IV	uncultured Clostridiaceae bacterium
68		34	8	0	64	0	0	159	2	0	32	0	0	Bacteria	Firmicutes	Clostridia	Clostridiales	Peptococcaceae	uncultured	uncultured Clostridiales bacterium
69		0	0	0	0	0	0	0	0	0	0	297	0	Bacteria	Nitrospirae	Nitrospira	Nitrospirales	Nitrospiraceae	Nitrospira	Nitrospira sp. BS10
70		0	296	0	0	0	0	0	0	0	0	0	0	Bacteria	Firmicutes	Clostridia	Clostridiales	Peptococcaceae	uncultured
71		0	0	0	0	0	0	0	5	6	160	101	0	Bacteria	Chlorobi	Ignavibacteria	Ignavibacteriales	SR-FBR-L83	uncultured bacterium
72		31	52	16	141	7	6	0	3	0	12	1	0	Bacteria	Firmicutes	Erysipelotrichia	Erysipelotrichales	Erysipelotrichaceae	Erysipelothrix	uncultured low G+C Gram-positive bacterium
73		0	0	0	0	84	65	55	8	2	50	0	0	Bacteria	Bacteroidetes	Sphingobacteriia	Sphingobacteriales	WCHB1-69
74		0	0	0	0	0	0	0	5	1	241	0	0	Bacteria	Nitrospirae	Nitrospira	Nitrospirales	Nitrospiraceae	uncultured	uncultured prokaryote
75		0	0	0	0	0	0	6	24	6	205	0	0	Bacteria	Bacteroidetes	Bacteroidia	Bacteroidales	Porphyromonadaceae	Paludibacter	uncultured prokaryote
76		0	0	0	0	1	0	0	111	105	22	0	0	Bacteria	Proteobacteria	Deltaproteobacteria	Syntrophobacterales	Syntrophaceae
77		7	170	21	26	0	2	8	0	0	0	0	0	Bacteria	Proteobacteria	Deltaproteobacteria	Syntrophobacterales	Syntrophaceae	Syntrophus
78		0	0	0	0	0	1	0	40	9	178	0	0	Bacteria	Gracilibacteria	uncultured bacterium
79		1	2	0	0	0	0	0	192	24	5	1	0	Bacteria	Proteobacteria	Deltaproteobacteria	Syntrophobacterales	Syntrophaceae	uncultured
80		0	0	0	0	0	1	1	5	19	0	201	0	Bacteria	Nitrospirae	Nitrospira	Nitrospirales	Nitrospiraceae	uncultured	uncultured bacterium
81		0	0	0	0	1	0	0	103	36	78	1	0	Bacteria	Proteobacteria	Deltaproteobacteria	Syntrophobacterales	Syntrophaceae	Syntrophus	uncultured Syntrophaceae bacterium
82		30	5	17	10	0	0	0	141	3	9	1	0	Bacteria	Acidobacteria	Holophagae	Holophagales	Holophagaceae	uncultured	uncultured Acidobacteria bacterium
83		0	0	0	0	0	2	1	71	111	6	19	0	Bacteria	Nitrospirae	Nitrospira	Nitrospirales	Sh765B-TzT-35	uncultured soil bacterium
84		10	5	6	140	13	7	22	1	1	1	0	0	Bacteria	Firmicutes	Clostridia	Clostridiales	Peptococcaceae	Desulfosporosinus	uncultured bacterium
85		0	6	0	0	175	5	1	18	0	0	0	0	Bacteria
86		3	26	23	99	12	12	16	5	3	3	0	0	Bacteria	Bacteroidetes	WCHB1-32
87		0	0	0	0	0	14	34	49	8	94	0	0	Bacteria	Bacteroidetes	Bacteroidia	Bacteroidales	Rikenellaceae	vadinBC27 wastewater-sludge group	uncultured bacterium
88		0	0	0	0	0	0	0	62	0	55	67	0	Bacteria	Proteobacteria	Deltaproteobacteria	Desulfuromonadales	Desulfuromonadaceae	Desulfuromonas	uncultured Desulfuromonadaceae bacterium
89		1	37	0	0	0	0	0	0	38	106	1	0	Bacteria	Proteobacteria	Betaproteobacteria	Rhodocyclales	Rhodocyclaceae	Sulfuritalea
90		7	4	29	5	18	13	0	34	39	30	0	0	Bacteria	Proteobacteria	Alphaproteobacteria	Sphingomonadales	Sphingomonadaceae	Sphingomonas
91		57	7	0	0	22	40	40	10	1	0	0	0	Bacteria	Acidobacteria	Holophagae	Holophagales	Holophagaceae	Geothrix	uncultured Geothrix sp.
92		1	4	1	1	1	4	0	90	24	45	2	0	Bacteria	Elusimicrobia	Elusimicrobia	2016-12-31	uncultured bacterium
93		4	7	3	1	56	68	11	2	0	19	0	0	Bacteria	Proteobacteria	Deltaproteobacteria	Desulfuromonadales	Desulfuromonadaceae	Desulfuromonas
94		74	6	9	38	0	2	4	34	1	0	0	0	Bacteria	Firmicutes	Erysipelotrichia	Erysipelotrichales	Erysipelotrichaceae	Erysipelothrix	uncultured Firmicutes bacterium
95		10	0	0	1	2	1	1	149	2	0	1	0	Bacteria	Proteobacteria	Deltaproteobacteria	Desulfobacterales	Desulfobulbaceae	Desulfobulbus	uncultured soil bacterium
96		0	0	1	0	0	0	0	0	0	0	166	0	Bacteria	TA06
97		0	0	0	0	0	0	0	0	0	0	167	0	Bacteria	TA06	bacterium enrichment culture clone Anammox_55
98		3	43	0	45	16	23	8	0	0	1	24	0	Bacteria	Acidobacteria	Acidobacteria	Subgroup 3	SJA-149	uncultured soil bacterium
99		1	1	4	2	23	91	11	17	1	1	4	0	Bacteria	Proteobacteria	Betaproteobacteria	Burkholderiales	Comamonadaceae	Hydrogenophaga	uncultured soil bacterium
100		2	14	2	70	0	2	2	10	4	5	37	0	Bacteria	Acidobacteria	Acidobacteria	Subgroup 3	SJA-149	uncultured bacterium SHA-18
101		3	2	0	0	117	8	2	8	2	4	0	0	Bacteria	Fibrobacteres	Fibrobacteria	Fibrobacterales	Fibrobacteraceae	uncultured	uncultured bacterium
102		14	7	8	8	0	0	108	0	0	0	0	0	Bacteria	Firmicutes	Negativicutes	Selenomonadales	Veillonellaceae	uncultured	Veillonellaceae bacterium 6-15
103		21	8	29	11	29	22	2	3	0	11	5	0	Bacteria	Proteobacteria	Betaproteobacteria	Burkholderiales	Comamonadaceae	Curvibacter
104		2	5	2	0	14	0	2	109	6	1	0	0	Bacteria	Proteobacteria	Alphaproteobacteria	Rhizobiales	Bradyrhizobiaceae	Tardiphaga	Bradyrhizobiaceae bacterium VP55
105		0	0	0	0	0	0	0	0	0	0	140	0	Bacteria	Proteobacteria	Alphaproteobacteria	Rhizobiales	Hyphomicrobiaceae	Hyphomicrobium	uncultured Hyphomicrobium sp.
106		0	0	0	0	0	0	0	0	0	0	139	0	Bacteria	Proteobacteria	Betaproteobacteria	Hydrogenophilales	Hydrogenophilaceae	uncultured	uncultured soil bacterium
107		98	15	26	0	0	0	0	0	0	0	0	0	Bacteria	Proteobacteria	Deltaproteobacteria	Desulfuromonadales	M20-Pitesti	uncultured bacterium
108		1	1	0	0	4	10	0	10	6	103	0	3	Bacteria	Actinobacteria	Actinobacteria	Propionibacteriales	Propionibacteriaceae	Propionibacterium	uncultured bacterium
109		0	0	0	1	10	0	0	7	34	19	66	0	Bacteria	Elusimicrobia	Elusimicrobia	Lineage IV	uncultured Clostridiaceae bacterium
110		38	57	2	2	5	5	0	15	2	6	0	0	Bacteria	Proteobacteria	Alphaproteobacteria	Caulobacterales	Caulobacteraceae	Caulobacter	Caulobacter sp. W15
111		0	0	0	0	1	0	0	0	0	25	103	0	Bacteria	Chloroflexi	KD4-96
112		0	1	0	1	111	1	1	0	0	0	13	0	Bacteria	Actinobacteria	Actinobacteria	Micrococcales	Microbacteriaceae	Microcella	uncultured bacterium
113		0	122	5	0	0	0	0	0	0	0	0	0	Bacteria	Actinobacteria	Coriobacteriia	Coriobacteriales	Coriobacteriaceae	uncultured
114		2	6	2	10	1	13	92	0	0	0	0	0	Bacteria	Saccharibacteria	uncultured bacterium
115		40	23	50	65	28	30	13	8	3	5	0	0	Bacteria	Proteobacteria	Betaproteobacteria	Burkholderiales	Comamonadaceae	Acidovorax
118		15	20	14	11	32	76	13	6	7	15	0	0	Bacteria	Proteobacteria	Betaproteobacteria	Rhodocyclales	Rhodocyclaceae	Ferribacterium	uncultured bacterium

## Sheet: By OTU Number
			Samples
	Borehole		CRG1	CRG1	CRG1	CRG1	CRG2	CRG2	CRG4A	CR9	CR9	CR9	CR18	NEGQ		Taxonomy
	Interval		3	6	8	14	2	4	9	2	5	12	-	-		Phylum	Class	Order	Family	Genus
	OTU ID
	0		1797	933	1804	4508	431	879	206	509	71	173	4	0	Bacteria	Proteobacteria	Betaproteobacteria	Burkholderiales	Comamonadaceae	NA
	1		2778	380	105	1448	475	191	3991	868	11	9	8	0	Bacteria	Proteobacteria	Deltaproteobacteria	Desulfovibrionales	Desulfovibrionaceae	Desulfovibrio
	2		2782	1286	1811	268	11	50	2	144	34	97	41	0	Bacteria	Bacteroidetes	WCHB1-32	NA	NA	NA
	3		51	209	2451	1291	1135	1237	2	72	8	94	0	0	Bacteria	Proteobacteria	Deltaproteobacteria	Syntrophobacterales	Syntrophaceae	Smithella
	4		139	386	195	112	916	3200	545	165	212	319	4	0	Bacteria	Proteobacteria	Betaproteobacteria	Rhodocyclales	Rhodocyclaceae	Ferribacterium
	5		3	1	1	2	0	0	0	11	2397	2000	245	0	Bacteria	Proteobacteria	Betaproteobacteria	Rhodocyclales	Rhodocyclaceae	Sulfuritalea
	6		6	1024	176	63	46	0	18	893	138	246	59	0	Bacteria	Chlorobi	Ignavibacteria	Ignavibacteriales	SR-FBR-L83	uncultured bacterium
	7		0	1	0	2	0	0	0	0	1	0	2568	0	Bacteria	Nitrospirae	Nitrospira	Nitrospirales	Nitrospiraceae	Nitrospira
	8		102	162	912	76	672	592	2	17	7	21	2	0	Bacteria	Proteobacteria	Betaproteobacteria	Burkholderiales	Comamonadaceae	Variovorax
	9		161	94	131	73	922	256	20	482	73	84	91	0	Bacteria	Proteobacteria	Betaproteobacteria	Hot Creek 32	uncultured marine bacterium	NA
	10		779	63	53	374	43	361	83	525	2	10	1	0	Bacteria	Firmicutes	Clostridia	Thermoanaerobacterales	SRB2	uncultured bacterium
	11		26	147	69	241	20	1566	46	27	6	0	3	0	Bacteria	Actinobacteria	Coriobacteriia	Coriobacteriales	Coriobacteriaceae	uncultured
	12		6	239	425	818	7	39	331	5	1	198	0	0	Bacteria	Spirochaetae	Spirochaetes	Spirochaetales	Spirochaetaceae	uncultured
	13		13	2	16	1	1	0	690	769	21	468	0	0	Bacteria	Bacteroidetes	Bacteroidia	Bacteroidales	Rikenellaceae	vadinBC27 wastewater-sludge group
	14		1	0	0	0	0	1	0	0	0	4	1938	0	Bacteria	Proteobacteria	Alphaproteobacteria	Rhizobiales	Methylocystaceae	Methylocystis
	15		0	0	0	0	2	2	0	328	276	1248	0	0	Bacteria	Nitrospirae	Nitrospira	Nitrospirales	Nitrospiraceae	uncultured
	16		7	6	7	8	28	24	55	8	648	909	5	0	Bacteria	Proteobacteria	Betaproteobacteria	Burkholderiales	Comamonadaceae	Simplicispira
	17		0	2	1	1	201	46	57	1309	16	20	2	0	Bacteria	Proteobacteria	Betaproteobacteria	Rhodocyclales	Rhodocyclaceae	Azospira
	18		22	312	238	800	18	25	53	79	9	31	0	0	Bacteria	Firmicutes	Erysipelotrichia	Erysipelotrichales	Erysipelotrichaceae	Erysipelothrix
	19		0	0	0	0	0	0	0	0	24	1445	1	0	Bacteria	Actinobacteria	Coriobacteriia	Coriobacteriales	Coriobacteriaceae	uncultured
	20		0	0	0	2	0	1	1	0	0	11	1294	0	Bacteria	Chloroflexi	KD4-96	uncultured Anaerolineae bacterium	NA	NA
	21		1	1	2	0	1	5	0	4	0	0	1210	0	Bacteria	Proteobacteria	Betaproteobacteria	Burkholderiales	Comamonadaceae	Leptothrix
	22		489	105	590	34	0	1	0	3	0	0	0	0	Bacteria	Proteobacteria	Deltaproteobacteria	Syntrophobacterales	Syntrophaceae	Smithella
	23		93	116	374	29	197	164	71	73	5	8	9	0	Bacteria	Proteobacteria	Alphaproteobacteria	Sphingomonadales	Sphingomonadaceae	Novosphingobium
	24		0	3	0	3	177	529	112	6	34	245	1	0	Bacteria	Bacteroidetes	WCHB1-32	uncultured bacterium	NA	NA
	25		18	8	37	6	648	369	9	0	0	0	4	0	Bacteria	Bacteroidetes	Sphingobacteriia	Sphingobacteriales	Chitinophagaceae	Sediminibacterium
	26		7	41	95	0	128	0	0	7	625	23	22	0	Bacteria	Nitrospirae	Nitrospira	Nitrospirales	2016-04-29	NA
	27		26	75	145	341	94	66	4	109	9	61	4	0	Bacteria	Proteobacteria	Betaproteobacteria	Burkholderiales	Oxalobacteraceae	Herminiimonas
	28		0	1	0	0	0	0	0	6	63	807	0	0	Bacteria	Firmicutes	Clostridia	NA	NA	NA
	29		43	202	22	1	8	0	9	88	459	0	17	0	Bacteria	Proteobacteria	Deltaproteobacteria	Desulfuromonadales	Desulfuromonadaceae	Desulfuromonas
	30		0	0	0	0	0	1	0	418	221	177	0	0	Bacteria	Proteobacteria	Deltaproteobacteria	NA	NA	NA
	31		0	0	0	0	50	455	1	16	113	150	0	0	Bacteria	Actinobacteria	Coriobacteriia	Coriobacteriales	Coriobacteriaceae	uncultured
	32		20	32	411	307	2	0	3	3	0	0	0	0	Bacteria	Proteobacteria	Deltaproteobacteria	Syntrophobacterales	Syntrophaceae	Smithella
	33		0	4	0	0	20	488	215	0	0	2	2	0	Bacteria	Firmicutes	Clostridia	Clostridiales	Syntrophomonadaceae	Dethiobacter
	34		11	1	72	18	114	20	0	483	1	0	0	0	Bacteria	Proteobacteria	Betaproteobacteria	Burkholderiales	Comamonadaceae	NA
	35		0	0	3	0	0	19	0	190	303	190	0	0	Bacteria	Chlorobi	Ignavibacteria	Ignavibacteriales	BSV26	uncultured bacterium
	36		0	2	0	0	0	1	0	0	0	0	685	0	Bacteria	Proteobacteria	Betaproteobacteria	Nitrosomonadales	Gallionellaceae	uncultured
	37		0	0	0	0	0	0	0	338	138	172	0	0	Bacteria	Bacteroidetes	NA	NA	NA	NA
	38		34	16	104	24	212	173	0	26	5	28	24	0	Bacteria	Proteobacteria	Alphaproteobacteria	Rhizobiales	Bradyrhizobiaceae	Bradyrhizobium
	39		0	0	0	0	0	1	0	245	41	350	0	0	Bacteria	Elusimicrobia	Elusimicrobia	Lineage IV	uncultured Clostridiaceae bacterium	NA
	40		1	595	17	17	0	1	1	0	0	5	0	0	Bacteria	Actinobacteria	Coriobacteriia	Coriobacteriales	Coriobacteriaceae	uncultured
	41		0	0	0	0	0	0	0	501	78	47	1	0	Bacteria	Parcubacteria	uncultured bacterium	NA	NA	NA
	42		0	0	0	0	0	0	0	473	92	19	0	0	Bacteria	Cloacimonetes	PBS-18	uncultured bacterium	NA	NA
	43		0	0	0	0	0	0	0	106	4	462	0	0	Bacteria	Proteobacteria	Deltaproteobacteria	Desulfobacterales	Desulfobacteraceae	uncultured
	44		9	1	2	0	56	10	2	451	7	0	2	0	Bacteria	Proteobacteria	Alphaproteobacteria	Rhizobiales	Methylobacteriaceae	Methylobacterium
	45		142	8	3	84	65	61	31	31	8	93	0	0	Bacteria	Firmicutes	Erysipelotrichia	Erysipelotrichales	Erysipelotrichaceae	Erysipelothrix
	46		21	40	205	36	166	34	0	6	0	2	0	0	Bacteria	Bacteroidetes	Cytophagia	Cytophagales	Cytophagaceae	Arcicella
	47		109	117	52	110	3	38	56	0	0	0	0	0	Bacteria	Saccharibacteria	NA	NA	NA	NA
	48		0	3	0	0	0	0	0	1	1	1	466	0	Bacteria	Proteobacteria	Betaproteobacteria	Nitrosomonadales	Nitrosomonadaceae	uncultured
	49		19	25	45	15	168	99	0	60	12	23	5	0	Bacteria	Proteobacteria	Alphaproteobacteria	Sphingomonadales	Sphingomonadaceae	Sandarakinorhabdus
	50		25	66	30	20	43	90	25	66	8	60	33	0	Bacteria	Proteobacteria	Gammaproteobacteria	Pseudomonadales	Pseudomonadaceae	Pseudomonas
	51		78	2	4	8	1	24	0	338	0	0	0	0	Bacteria	Firmicutes	Negativicutes	Selenomonadales	uncultured	bacterium enrichment culture clone DPHA05
	52		0	0	0	0	0	0	0	1	0	0	438	0	Bacteria	Proteobacteria	Betaproteobacteria	Hydrogenophilales	Hydrogenophilaceae	Ferritrophicum
	53		9	7	19	6	264	72	8	16	2	17	1	0	Bacteria	Proteobacteria	Alphaproteobacteria	Caulobacterales	Caulobacteraceae	Brevundimonas
	54		0	0	0	1	218	195	2	0	0	0	0	0	Bacteria	Proteobacteria	Betaproteobacteria	Rhodocyclales	Rhodocyclaceae	NA
	55		0	0	0	0	0	1	0	0	0	0	412	0	Bacteria	Chlorobi	Chlorobia	Chlorobiales	SJA-28	uncultured bacterium
	56		6	12	17	2	101	47	2	201	5	6	0	0	Bacteria	Proteobacteria	Alphaproteobacteria	Sphingomonadales	Sphingomonadaceae	Sphingomonas
	57		3	2	1	3	1	2	1	165	8	192	0	0	Bacteria	Firmicutes	Clostridia	Thermoanaerobacterales	SRB2	uncultured bacterium
	58		0	0	0	0	0	0	0	2	372	1	2	0	Bacteria	Nitrospirae	Nitrospira	Nitrospirales	Nitrospiraceae	uncultured
	59		0	0	0	0	0	0	0	12	43	311	0	0	Bacteria	Chlorobi	Ignavibacteria	Ignavibacteriales	Ignavibacteriaceae	Ignavibacterium
	60		0	0	0	0	0	0	0	147	107	109	0	0	Bacteria	Proteobacteria	Deltaproteobacteria	Desulfobacterales	Desulfobacteraceae	Desulfatirhabdium
	61		1	344	0	0	0	0	0	0	0	2	0	0	Bacteria	Firmicutes	Clostridia	Clostridiales	Peptococcaceae	uncultured
	62		0	0	0	0	0	0	0	0	0	0	340	0	Bacteria	Bacteroidetes	Sphingobacteriia	Sphingobacteriales	Saprospiraceae	uncultured
	63		0	0	0	0	0	0	47	265	0	14	0	0	Bacteria	Acidobacteria	Holophagae	Holophagales	Holophagaceae	uncultured
	64		1	0	1	0	23	42	0	58	68	125	3	0	Bacteria	Proteobacteria	Alphaproteobacteria	Caulobacterales	Caulobacteraceae	Brevundimonas
	65		0	0	4	2	17	0	0	270	12	16	0	0	Bacteria	Proteobacteria	Betaproteobacteria	Burkholderiales	Burkholderiaceae	Cupriavidus
	66		14	10	31	3	87	96	0	55	1	3	16	0	Bacteria	Proteobacteria	Alphaproteobacteria	Rhodospirillales	Rhodospirillales Incertae Sedis	Reyranella
	67		1	238	69	0	2	0	0	0	0	1	0	0	Bacteria	Elusimicrobia	Elusimicrobia	Lineage IV	uncultured Clostridiaceae bacterium	NA
	68		34	8	0	64	0	0	159	2	0	32	0	0	Bacteria	Firmicutes	Clostridia	Clostridiales	Peptococcaceae	uncultured
	69		0	0	0	0	0	0	0	0	0	0	297	0	Bacteria	Nitrospirae	Nitrospira	Nitrospirales	Nitrospiraceae	Nitrospira
	70		0	296	0	0	0	0	0	0	0	0	0	0	Bacteria	Firmicutes	Clostridia	Clostridiales	Peptococcaceae	uncultured
	71		0	0	0	0	0	0	0	5	6	160	101	0	Bacteria	Chlorobi	Ignavibacteria	Ignavibacteriales	SR-FBR-L83	uncultured bacterium
	72		31	52	16	141	7	6	0	3	0	12	1	0	Bacteria	Firmicutes	Erysipelotrichia	Erysipelotrichales	Erysipelotrichaceae	Erysipelothrix
	73		0	0	0	0	84	65	55	8	2	50	0	0	Bacteria	Bacteroidetes	Sphingobacteriia	Sphingobacteriales	WCHB1-69	NA
	74		0	0	0	0	0	0	0	5	1	241	0	0	Bacteria	Nitrospirae	Nitrospira	Nitrospirales	Nitrospiraceae	uncultured
	75		0	0	0	0	0	0	6	24	6	205	0	0	Bacteria	Bacteroidetes	Bacteroidia	Bacteroidales	Porphyromonadaceae	Paludibacter
	76		0	0	0	0	1	0	0	111	105	22	0	0	Bacteria	Proteobacteria	Deltaproteobacteria	Syntrophobacterales	Syntrophaceae	NA
	77		7	170	21	26	0	2	8	0	0	0	0	0	Bacteria	Proteobacteria	Deltaproteobacteria	Syntrophobacterales	Syntrophaceae	Syntrophus
	78		0	0	0	0	0	1	0	40	9	178	0	0	Bacteria	Gracilibacteria	uncultured bacterium	NA	NA	NA
	79		1	2	0	0	0	0	0	192	24	5	1	0	Bacteria	Proteobacteria	Deltaproteobacteria	Syntrophobacterales	Syntrophaceae	uncultured
	80		0	0	0	0	0	1	1	5	19	0	201	0	Bacteria	Nitrospirae	Nitrospira	Nitrospirales	Nitrospiraceae	uncultured
	81		0	0	0	0	1	0	0	103	36	78	1	0	Bacteria	Proteobacteria	Deltaproteobacteria	Syntrophobacterales	Syntrophaceae	Syntrophus
	82		30	5	17	10	0	0	0	141	3	9	1	0	Bacteria	Acidobacteria	Holophagae	Holophagales	Holophagaceae	uncultured
	83		0	0	0	0	0	2	1	71	111	6	19	0	Bacteria	Nitrospirae	Nitrospira	Nitrospirales	Sh765B-TzT-35	uncultured soil bacterium
	84		10	5	6	140	13	7	22	1	1	1	0	0	Bacteria	Firmicutes	Clostridia	Clostridiales	Peptococcaceae	Desulfosporosinus
	85		0	6	0	0	175	5	1	18	0	0	0	0	Bacteria	NA	NA	NA	NA	NA
	86		3	26	23	99	12	12	16	5	3	3	0	0	Bacteria	Bacteroidetes	WCHB1-32	NA	NA	NA
	87		0	0	0	0	0	14	34	49	8	94	0	0	Bacteria	Bacteroidetes	Bacteroidia	Bacteroidales	Rikenellaceae	vadinBC27 wastewater-sludge group
	88		0	0	0	0	0	0	0	62	0	55	67	0	Bacteria	Proteobacteria	Deltaproteobacteria	Desulfuromonadales	Desulfuromonadaceae	Desulfuromonas
	89		1	37	0	0	0	0	0	0	38	106	1	0	Bacteria	Proteobacteria	Betaproteobacteria	Rhodocyclales	Rhodocyclaceae	Sulfuritalea
	90		7	4	29	5	18	13	0	34	39	30	0	0	Bacteria	Proteobacteria	Alphaproteobacteria	Sphingomonadales	Sphingomonadaceae	Sphingomonas
	91		57	7	0	0	22	40	40	10	1	0	0	0	Bacteria	Acidobacteria	Holophagae	Holophagales	Holophagaceae	Geothrix
	92		1	4	1	1	1	4	0	90	24	45	2	0	Bacteria	Elusimicrobia	Elusimicrobia	2016-12-31	uncultured bacterium
	93		4	7	3	1	56	68	11	2	0	19	0	0	Bacteria	Proteobacteria	Deltaproteobacteria	Desulfuromonadales	Desulfuromonadaceae	Desulfuromonas
	94		74	6	9	38	0	2	4	34	1	0	0	0	Bacteria	Firmicutes	Erysipelotrichia	Erysipelotrichales	Erysipelotrichaceae	Erysipelothrix
	95		10	0	0	1	2	1	1	149	2	0	1	0	Bacteria	Proteobacteria	Deltaproteobacteria	Desulfobacterales	Desulfobulbaceae	Desulfobulbus
	96		0	0	1	0	0	0	0	0	0	0	166	0	Bacteria	TA06	NA	NA	NA	NA
	97		0	0	0	0	0	0	0	0	0	0	167	0	Bacteria	TA06	bacterium enrichment culture clone Anammox_55
	98		3	43	0	45	16	23	8	0	0	1	24	0	Bacteria	Acidobacteria	Acidobacteria	Subgroup 3	SJA-149	uncultured soil bacterium
	99		1	1	4	2	23	91	11	17	1	1	4	0	Bacteria	Proteobacteria	Betaproteobacteria	Burkholderiales	Comamonadaceae	Hydrogenophaga
	100		2	14	2	70	0	2	2	10	4	5	37	0	Bacteria	Acidobacteria	Acidobacteria	Subgroup 3	SJA-149	uncultured bacterium SHA-18
	101		3	2	0	0	117	8	2	8	2	4	0	0	Bacteria	Fibrobacteres	Fibrobacteria	Fibrobacterales	Fibrobacteraceae	uncultured
	102		14	7	8	8	0	0	108	0	0	0	0	0	Bacteria	Firmicutes	Negativicutes	Selenomonadales	Veillonellaceae	uncultured
	103		21	8	29	11	29	22	2	3	0	11	5	0	Bacteria	Proteobacteria	Betaproteobacteria	Burkholderiales	Comamonadaceae	Curvibacter
	104		2	5	2	0	14	0	2	109	6	1	0	0	Bacteria	Proteobacteria	Alphaproteobacteria	Rhizobiales	Bradyrhizobiaceae	Tardiphaga
	105		0	0	0	0	0	0	0	0	0	0	140	0	Bacteria	Proteobacteria	Alphaproteobacteria	Rhizobiales	Hyphomicrobiaceae	Hyphomicrobium
	106		0	0	0	0	0	0	0	0	0	0	139	0	Bacteria	Proteobacteria	Betaproteobacteria	Hydrogenophilales	Hydrogenophilaceae	uncultured
	107		98	15	26	0	0	0	0	0	0	0	0	0	Bacteria	Proteobacteria	Deltaproteobacteria	Desulfuromonadales	M20-Pitesti	uncultured bacterium
	108		1	1	0	0	4	10	0	10	6	103	0	3	Bacteria	Actinobacteria	Actinobacteria	Propionibacteriales	Propionibacteriaceae	Propionibacterium
	109		0	0	0	1	10	0	0	7	34	19	66	0	Bacteria	Elusimicrobia	Elusimicrobia	Lineage IV	uncultured Clostridiaceae bacterium
	110		38	57	2	2	5	5	0	15	2	6	0	0	Bacteria	Proteobacteria	Alphaproteobacteria	Caulobacterales	Caulobacteraceae	Caulobacter
	111		0	0	0	0	1	0	0	0	0	25	103	0	Bacteria	Chloroflexi	KD4-96	NA	NA	NA
	112		0	1	0	1	111	1	1	0	0	0	13	0	Bacteria	Actinobacteria	Actinobacteria	Micrococcales	Microbacteriaceae	Microcella
	113		0	122	5	0	0	0	0	0	0	0	0	0	Bacteria	Actinobacteria	Coriobacteriia	Coriobacteriales	Coriobacteriaceae	uncultured
	114		2	6	2	10	1	13	92	0	0	0	0	0	Bacteria	Saccharibacteria	uncultured bacterium	NA	NA	NA
	115		40	23	50	65	28	30	13	8	3	5	0	0	Bacteria	Proteobacteria	Betaproteobacteria	Burkholderiales	Comamonadaceae	Acidovorax
	118		15	20	14	11	32	76	13	6	7	15	0	0	Bacteria	Proteobacteria	Betaproteobacteria	Rhodocyclales	Rhodocyclaceae	Ferribacterium

## Sheet: By Taxonomy
		Samples
Borehole		CRG1	CRG1	CRG1	CRG1	CRG2	CRG2	CRG4A	CR9	CR9	CR9	CR18	NEGQ		Taxonomy
Interval		3	6	8	14	2	4	9	2	5	12	-	-		Phylum	Class	Order	Family	Genus
OTU ID
100		2	14	2	70	0	2	2	10	4	5	37	0	Bacteria	Acidobacteria	Acidobacteria	Subgroup 3	SJA-149	uncultured bacterium SHA-18
98		3	43	0	45	16	23	8	0	0	1	24	0	Bacteria	Acidobacteria	Acidobacteria	Subgroup 3	SJA-149	uncultured soil bacterium
91		57	7	0	0	22	40	40	10	1	0	0	0	Bacteria	Acidobacteria	Holophagae	Holophagales	Holophagaceae	Geothrix
63		0	0	0	0	0	0	47	265	0	14	0	0	Bacteria	Acidobacteria	Holophagae	Holophagales	Holophagaceae	uncultured
82		30	5	17	10	0	0	0	141	3	9	1	0	Bacteria	Acidobacteria	Holophagae	Holophagales	Holophagaceae	uncultured
112		0	1	0	1	111	1	1	0	0	0	13	0	Bacteria	Actinobacteria	Actinobacteria	Micrococcales	Microbacteriaceae	Microcella
108		1	1	0	0	4	10	0	10	6	103	0	3	Bacteria	Actinobacteria	Actinobacteria	Propionibacteriales	Propionibacteriaceae	Propionibacterium
11		26	147	69	241	20	1566	46	27	6	0	3	0	Bacteria	Actinobacteria	Coriobacteriia	Coriobacteriales	Coriobacteriaceae	uncultured
19		0	0	0	0	0	0	0	0	24	1445	1	0	Bacteria	Actinobacteria	Coriobacteriia	Coriobacteriales	Coriobacteriaceae	uncultured
31		0	0	0	0	50	455	1	16	113	150	0	0	Bacteria	Actinobacteria	Coriobacteriia	Coriobacteriales	Coriobacteriaceae	uncultured
40		1	595	17	17	0	1	1	0	0	5	0	0	Bacteria	Actinobacteria	Coriobacteriia	Coriobacteriales	Coriobacteriaceae	uncultured
113		0	122	5	0	0	0	0	0	0	0	0	0	Bacteria	Actinobacteria	Coriobacteriia	Coriobacteriales	Coriobacteriaceae	uncultured
75		0	0	0	0	0	0	6	24	6	205	0	0	Bacteria	Bacteroidetes	Bacteroidia	Bacteroidales	Porphyromonadaceae	Paludibacter
13		13	2	16	1	1	0	690	769	21	468	0	0	Bacteria	Bacteroidetes	Bacteroidia	Bacteroidales	Rikenellaceae	vadinBC27 wastewater-sludge group
87		0	0	0	0	0	14	34	49	8	94	0	0	Bacteria	Bacteroidetes	Bacteroidia	Bacteroidales	Rikenellaceae	vadinBC27 wastewater-sludge group
46		21	40	205	36	166	34	0	6	0	2	0	0	Bacteria	Bacteroidetes	Cytophagia	Cytophagales	Cytophagaceae	Arcicella
37		0	0	0	0	0	0	0	338	138	172	0	0	Bacteria	Bacteroidetes	NA	NA	NA	NA
25		18	8	37	6	648	369	9	0	0	0	4	0	Bacteria	Bacteroidetes	Sphingobacteriia	Sphingobacteriales	Chitinophagaceae	Sediminibacterium
62		0	0	0	0	0	0	0	0	0	0	340	0	Bacteria	Bacteroidetes	Sphingobacteriia	Sphingobacteriales	Saprospiraceae	uncultured
73		0	0	0	0	84	65	55	8	2	50	0	0	Bacteria	Bacteroidetes	Sphingobacteriia	Sphingobacteriales	WCHB1-69	NA
2		2782	1286	1811	268	11	50	2	144	34	97	41	0	Bacteria	Bacteroidetes	WCHB1-32	NA	NA	NA
86		3	26	23	99	12	12	16	5	3	3	0	0	Bacteria	Bacteroidetes	WCHB1-32	NA	NA	NA
24		0	3	0	3	177	529	112	6	34	245	1	0	Bacteria	Bacteroidetes	WCHB1-32	uncultured bacterium	NA	NA
55		0	0	0	0	0	1	0	0	0	0	412	0	Bacteria	Chlorobi	Chlorobia	Chlorobiales	SJA-28	uncultured bacterium
35		0	0	3	0	0	19	0	190	303	190	0	0	Bacteria	Chlorobi	Ignavibacteria	Ignavibacteriales	BSV26	uncultured bacterium
59		0	0	0	0	0	0	0	12	43	311	0	0	Bacteria	Chlorobi	Ignavibacteria	Ignavibacteriales	Ignavibacteriaceae	Ignavibacterium
6		6	1024	176	63	46	0	18	893	138	246	59	0	Bacteria	Chlorobi	Ignavibacteria	Ignavibacteriales	SR-FBR-L83	uncultured bacterium
71		0	0	0	0	0	0	0	5	6	160	101	0	Bacteria	Chlorobi	Ignavibacteria	Ignavibacteriales	SR-FBR-L83	uncultured bacterium
111		0	0	0	0	1	0	0	0	0	25	103	0	Bacteria	Chloroflexi	KD4-96	NA	NA	NA
20		0	0	0	2	0	1	1	0	0	11	1294	0	Bacteria	Chloroflexi	KD4-96	uncultured Anaerolineae bacterium	NA	NA
42		0	0	0	0	0	0	0	473	92	19	0	0	Bacteria	Cloacimonetes	PBS-18	uncultured bacterium	NA	NA
92		1	4	1	1	1	4	0	90	24	45	2	0	Bacteria	Elusimicrobia	Elusimicrobia	2016-12-31	uncultured bacterium
39		0	0	0	0	0	1	0	245	41	350	0	0	Bacteria	Elusimicrobia	Elusimicrobia	Lineage IV	uncultured Clostridiaceae bacterium	NA
67		1	238	69	0	2	0	0	0	0	1	0	0	Bacteria	Elusimicrobia	Elusimicrobia	Lineage IV	uncultured Clostridiaceae bacterium	NA
109		0	0	0	1	10	0	0	7	34	19	66	0	Bacteria	Elusimicrobia	Elusimicrobia	Lineage IV	uncultured Clostridiaceae bacterium
101		3	2	0	0	117	8	2	8	2	4	0	0	Bacteria	Fibrobacteres	Fibrobacteria	Fibrobacterales	Fibrobacteraceae	uncultured
84		10	5	6	140	13	7	22	1	1	1	0	0	Bacteria	Firmicutes	Clostridia	Clostridiales	Peptococcaceae	Desulfosporosinus
61		1	344	0	0	0	0	0	0	0	2	0	0	Bacteria	Firmicutes	Clostridia	Clostridiales	Peptococcaceae	uncultured
68		34	8	0	64	0	0	159	2	0	32	0	0	Bacteria	Firmicutes	Clostridia	Clostridiales	Peptococcaceae	uncultured
70		0	296	0	0	0	0	0	0	0	0	0	0	Bacteria	Firmicutes	Clostridia	Clostridiales	Peptococcaceae	uncultured
33		0	4	0	0	20	488	215	0	0	2	2	0	Bacteria	Firmicutes	Clostridia	Clostridiales	Syntrophomonadaceae	Dethiobacter
28		0	1	0	0	0	0	0	6	63	807	0	0	Bacteria	Firmicutes	Clostridia	NA	NA	NA
10		779	63	53	374	43	361	83	525	2	10	1	0	Bacteria	Firmicutes	Clostridia	Thermoanaerobacterales	SRB2	uncultured bacterium
57		3	2	1	3	1	2	1	165	8	192	0	0	Bacteria	Firmicutes	Clostridia	Thermoanaerobacterales	SRB2	uncultured bacterium
18		22	312	238	800	18	25	53	79	9	31	0	0	Bacteria	Firmicutes	Erysipelotrichia	Erysipelotrichales	Erysipelotrichaceae	Erysipelothrix
45		142	8	3	84	65	61	31	31	8	93	0	0	Bacteria	Firmicutes	Erysipelotrichia	Erysipelotrichales	Erysipelotrichaceae	Erysipelothrix
72		31	52	16	141	7	6	0	3	0	12	1	0	Bacteria	Firmicutes	Erysipelotrichia	Erysipelotrichales	Erysipelotrichaceae	Erysipelothrix
94		74	6	9	38	0	2	4	34	1	0	0	0	Bacteria	Firmicutes	Erysipelotrichia	Erysipelotrichales	Erysipelotrichaceae	Erysipelothrix
51		78	2	4	8	1	24	0	338	0	0	0	0	Bacteria	Firmicutes	Negativicutes	Selenomonadales	uncultured	bacterium enrichment culture clone DPHA05
102		14	7	8	8	0	0	108	0	0	0	0	0	Bacteria	Firmicutes	Negativicutes	Selenomonadales	Veillonellaceae	uncultured
78		0	0	0	0	0	1	0	40	9	178	0	0	Bacteria	Gracilibacteria	uncultured bacterium	NA	NA	NA
85		0	6	0	0	175	5	1	18	0	0	0	0	Bacteria	NA	NA	NA	NA	NA
26		7	41	95	0	128	0	0	7	625	23	22	0	Bacteria	Nitrospirae	Nitrospira	Nitrospirales	2016-04-29	NA
7		0	1	0	2	0	0	0	0	1	0	2568	0	Bacteria	Nitrospirae	Nitrospira	Nitrospirales	Nitrospiraceae	Nitrospira
69		0	0	0	0	0	0	0	0	0	0	297	0	Bacteria	Nitrospirae	Nitrospira	Nitrospirales	Nitrospiraceae	Nitrospira
15		0	0	0	0	2	2	0	328	276	1248	0	0	Bacteria	Nitrospirae	Nitrospira	Nitrospirales	Nitrospiraceae	uncultured
58		0	0	0	0	0	0	0	2	372	1	2	0	Bacteria	Nitrospirae	Nitrospira	Nitrospirales	Nitrospiraceae	uncultured
74		0	0	0	0	0	0	0	5	1	241	0	0	Bacteria	Nitrospirae	Nitrospira	Nitrospirales	Nitrospiraceae	uncultured
80		0	0	0	0	0	1	1	5	19	0	201	0	Bacteria	Nitrospirae	Nitrospira	Nitrospirales	Nitrospiraceae	uncultured
83		0	0	0	0	0	2	1	71	111	6	19	0	Bacteria	Nitrospirae	Nitrospira	Nitrospirales	Sh765B-TzT-35	uncultured soil bacterium
41		0	0	0	0	0	0	0	501	78	47	1	0	Bacteria	Parcubacteria	uncultured bacterium	NA	NA	NA
53		9	7	19	6	264	72	8	16	2	17	1	0	Bacteria	Proteobacteria	Alphaproteobacteria	Caulobacterales	Caulobacteraceae	Brevundimonas
64		1	0	1	0	23	42	0	58	68	125	3	0	Bacteria	Proteobacteria	Alphaproteobacteria	Caulobacterales	Caulobacteraceae	Brevundimonas
110		38	57	2	2	5	5	0	15	2	6	0	0	Bacteria	Proteobacteria	Alphaproteobacteria	Caulobacterales	Caulobacteraceae	Caulobacter
38		34	16	104	24	212	173	0	26	5	28	24	0	Bacteria	Proteobacteria	Alphaproteobacteria	Rhizobiales	Bradyrhizobiaceae	Bradyrhizobium
104		2	5	2	0	14	0	2	109	6	1	0	0	Bacteria	Proteobacteria	Alphaproteobacteria	Rhizobiales	Bradyrhizobiaceae	Tardiphaga
105		0	0	0	0	0	0	0	0	0	0	140	0	Bacteria	Proteobacteria	Alphaproteobacteria	Rhizobiales	Hyphomicrobiaceae	Hyphomicrobium
44		9	1	2	0	56	10	2	451	7	0	2	0	Bacteria	Proteobacteria	Alphaproteobacteria	Rhizobiales	Methylobacteriaceae	Methylobacterium
14		1	0	0	0	0	1	0	0	0	4	1938	0	Bacteria	Proteobacteria	Alphaproteobacteria	Rhizobiales	Methylocystaceae	Methylocystis
66		14	10	31	3	87	96	0	55	1	3	16	0	Bacteria	Proteobacteria	Alphaproteobacteria	Rhodospirillales	Rhodospirillales Incertae Sedis	Reyranella
23		93	116	374	29	197	164	71	73	5	8	9	0	Bacteria	Proteobacteria	Alphaproteobacteria	Sphingomonadales	Sphingomonadaceae	Novosphingobium
49		19	25	45	15	168	99	0	60	12	23	5	0	Bacteria	Proteobacteria	Alphaproteobacteria	Sphingomonadales	Sphingomonadaceae	Sandarakinorhabdus
56		6	12	17	2	101	47	2	201	5	6	0	0	Bacteria	Proteobacteria	Alphaproteobacteria	Sphingomonadales	Sphingomonadaceae	Sphingomonas
90		7	4	29	5	18	13	0	34	39	30	0	0	Bacteria	Proteobacteria	Alphaproteobacteria	Sphingomonadales	Sphingomonadaceae	Sphingomonas
65		0	0	4	2	17	0	0	270	12	16	0	0	Bacteria	Proteobacteria	Betaproteobacteria	Burkholderiales	Burkholderiaceae	Cupriavidus
115		40	23	50	65	28	30	13	8	3	5	0	0	Bacteria	Proteobacteria	Betaproteobacteria	Burkholderiales	Comamonadaceae	Acidovorax
103		21	8	29	11	29	22	2	3	0	11	5	0	Bacteria	Proteobacteria	Betaproteobacteria	Burkholderiales	Comamonadaceae	Curvibacter
99		1	1	4	2	23	91	11	17	1	1	4	0	Bacteria	Proteobacteria	Betaproteobacteria	Burkholderiales	Comamonadaceae	Hydrogenophaga
21		1	1	2	0	1	5	0	4	0	0	1210	0	Bacteria	Proteobacteria	Betaproteobacteria	Burkholderiales	Comamonadaceae	Leptothrix
0		1797	933	1804	4508	431	879	206	509	71	173	4	0	Bacteria	Proteobacteria	Betaproteobacteria	Burkholderiales	Comamonadaceae	NA
34		11	1	72	18	114	20	0	483	1	0	0	0	Bacteria	Proteobacteria	Betaproteobacteria	Burkholderiales	Comamonadaceae	NA
16		7	6	7	8	28	24	55	8	648	909	5	0	Bacteria	Proteobacteria	Betaproteobacteria	Burkholderiales	Comamonadaceae	Simplicispira
8		102	162	912	76	672	592	2	17	7	21	2	0	Bacteria	Proteobacteria	Betaproteobacteria	Burkholderiales	Comamonadaceae	Variovorax
27		26	75	145	341	94	66	4	109	9	61	4	0	Bacteria	Proteobacteria	Betaproteobacteria	Burkholderiales	Oxalobacteraceae	Herminiimonas
9		161	94	131	73	922	256	20	482	73	84	91	0	Bacteria	Proteobacteria	Betaproteobacteria	Hot Creek 32	uncultured marine bacterium	NA
52		0	0	0	0	0	0	0	1	0	0	438	0	Bacteria	Proteobacteria	Betaproteobacteria	Hydrogenophilales	Hydrogenophilaceae	Ferritrophicum
106		0	0	0	0	0	0	0	0	0	0	139	0	Bacteria	Proteobacteria	Betaproteobacteria	Hydrogenophilales	Hydrogenophilaceae	uncultured
36		0	2	0	0	0	1	0	0	0	0	685	0	Bacteria	Proteobacteria	Betaproteobacteria	Nitrosomonadales	Gallionellaceae	uncultured
48		0	3	0	0	0	0	0	1	1	1	466	0	Bacteria	Proteobacteria	Betaproteobacteria	Nitrosomonadales	Nitrosomonadaceae	uncultured
17		0	2	1	1	201	46	57	1309	16	20	2	0	Bacteria	Proteobacteria	Betaproteobacteria	Rhodocyclales	Rhodocyclaceae	Azospira
4		139	386	195	112	916	3200	545	165	212	319	4	0	Bacteria	Proteobacteria	Betaproteobacteria	Rhodocyclales	Rhodocyclaceae	Ferribacterium
118		15	20	14	11	32	76	13	6	7	15	0	0	Bacteria	Proteobacteria	Betaproteobacteria	Rhodocyclales	Rhodocyclaceae	Ferribacterium
54		0	0	0	1	218	195	2	0	0	0	0	0	Bacteria	Proteobacteria	Betaproteobacteria	Rhodocyclales	Rhodocyclaceae	NA
5		3	1	1	2	0	0	0	11	2397	2000	245	0	Bacteria	Proteobacteria	Betaproteobacteria	Rhodocyclales	Rhodocyclaceae	Sulfuritalea
89		1	37	0	0	0	0	0	0	38	106	1	0	Bacteria	Proteobacteria	Betaproteobacteria	Rhodocyclales	Rhodocyclaceae	Sulfuritalea
60		0	0	0	0	0	0	0	147	107	109	0	0	Bacteria	Proteobacteria	Deltaproteobacteria	Desulfobacterales	Desulfobacteraceae	Desulfatirhabdium
43		0	0	0	0	0	0	0	106	4	462	0	0	Bacteria	Proteobacteria	Deltaproteobacteria	Desulfobacterales	Desulfobacteraceae	uncultured
95		10	0	0	1	2	1	1	149	2	0	1	0	Bacteria	Proteobacteria	Deltaproteobacteria	Desulfobacterales	Desulfobulbaceae	Desulfobulbus
1		2778	380	105	1448	475	191	3991	868	11	9	8	0	Bacteria	Proteobacteria	Deltaproteobacteria	Desulfovibrionales	Desulfovibrionaceae	Desulfovibrio
29		43	202	22	1	8	0	9	88	459	0	17	0	Bacteria	Proteobacteria	Deltaproteobacteria	Desulfuromonadales	Desulfuromonadaceae	Desulfuromonas
88		0	0	0	0	0	0	0	62	0	55	67	0	Bacteria	Proteobacteria	Deltaproteobacteria	Desulfuromonadales	Desulfuromonadaceae	Desulfuromonas
93		4	7	3	1	56	68	11	2	0	19	0	0	Bacteria	Proteobacteria	Deltaproteobacteria	Desulfuromonadales	Desulfuromonadaceae	Desulfuromonas
107		98	15	26	0	0	0	0	0	0	0	0	0	Bacteria	Proteobacteria	Deltaproteobacteria	Desulfuromonadales	M20-Pitesti	uncultured bacterium
30		0	0	0	0	0	1	0	418	221	177	0	0	Bacteria	Proteobacteria	Deltaproteobacteria	NA	NA	NA
76		0	0	0	0	1	0	0	111	105	22	0	0	Bacteria	Proteobacteria	Deltaproteobacteria	Syntrophobacterales	Syntrophaceae	NA
3		51	209	2451	1291	1135	1237	2	72	8	94	0	0	Bacteria	Proteobacteria	Deltaproteobacteria	Syntrophobacterales	Syntrophaceae	Smithella
22		489	105	590	34	0	1	0	3	0	0	0	0	Bacteria	Proteobacteria	Deltaproteobacteria	Syntrophobacterales	Syntrophaceae	Smithella
32		20	32	411	307	2	0	3	3	0	0	0	0	Bacteria	Proteobacteria	Deltaproteobacteria	Syntrophobacterales	Syntrophaceae	Smithella
77		7	170	21	26	0	2	8	0	0	0	0	0	Bacteria	Proteobacteria	Deltaproteobacteria	Syntrophobacterales	Syntrophaceae	Syntrophus
81		0	0	0	0	1	0	0	103	36	78	1	0	Bacteria	Proteobacteria	Deltaproteobacteria	Syntrophobacterales	Syntrophaceae	Syntrophus
79		1	2	0	0	0	0	0	192	24	5	1	0	Bacteria	Proteobacteria	Deltaproteobacteria	Syntrophobacterales	Syntrophaceae	uncultured
50		25	66	30	20	43	90	25	66	8	60	33	0	Bacteria	Proteobacteria	Gammaproteobacteria	Pseudomonadales	Pseudomonadaceae	Pseudomonas
47		109	117	52	110	3	38	56	0	0	0	0	0	Bacteria	Saccharibacteria	NA	NA	NA	NA
114		2	6	2	10	1	13	92	0	0	0	0	0	Bacteria	Saccharibacteria	uncultured bacterium	NA	NA	NA
12		6	239	425	818	7	39	331	5	1	198	0	0	Bacteria	Spirochaetae	Spirochaetes	Spirochaetales	Spirochaetaceae	uncultured
97		0	0	0	0	0	0	0	0	0	0	167	0	Bacteria	TA06	bacterium enrichment culture clone Anammox_55
96		0	0	1	0	0	0	0	0	0	0	166	0	Bacteria	TA06	NA	NA	NA	NA
